# Supplementary material for: Case Report: Mineralized Pulmonary Artery Thrombi in Two Dogs Treated for Meningoencephalitis of Unknown Origin
Source: Front Vet Sci. 2020 Dec 17;7:569597. doi: 10.3389/fvets.2020.569597 (PMC7773639; doi:10.3389/fvets.2020.569597)
Supplement: Supplementary file 1 [file Table_1.XLSX]

## Sheet: Timeline
		2009-01-01		2009-06-01		2010-01-01		2010-06-01		2011-01-01		2011-06-01		2012-01-01		2012-06-01		2013-01-01		2013-06-01		2014-01-01		2014-06-01
